# Supplementary material for: Involvement of the Gut–Lung Axis in LMW-PAHs-Induced Pulmonary Inflammation
Source: Toxics. 2025 Nov 25;13(12):1017. doi: 10.3390/toxics13121017 (PMC12737593; doi:10.3390/toxics13121017)
Supplement: Supplementary file 1 [file toxics-13-01017-s001.zip]

Archive with 1 entries (1 files):
- toxics-3938858-supplementary.pdf
